# Supplementary material for: Characterizing Binding Interactions That Are Essential for Selective Transport through the Nuclear Pore Complex
Source: Int J Mol Sci. 2021 Oct 8;22(19):10898. doi: 10.3390/ijms221910898 (PMC8509584; doi:10.3390/ijms221910898)
Supplement: Supplementary file 1 [file ijms-22-10898-s001.zip]

Archive with 1 entries (1 files):
- ijms-1381613-supplementary.pdf
